# Supplementary material for: Mental Illness Strikes at the Heart: Impact of Psychiatric Diseases on Ventricular Ejection Fraction in Patients with Acute Coronary Syndromes
Source: Life (Basel). 2025 Feb 21;15(3):340. doi: 10.3390/life15030340 (PMC11944072; doi:10.3390/life15030340)
Supplement: Supplementary file 1 [file life-15-00340-s001.zip]

Archive with 1 entries (1 files):
- life-3426536-supplementary.pdf
